# Supplementary material for: MiR-144-3p regulates cell proliferation and apoptosis in renal ischemia-reperfusion injury by targeting EZH2
Source: Front Med (Lausanne). 2026 Jul 2;13:1745179. doi: 10.3389/fmed.2026.1745179 (PMC13383657; doi:10.3389/fmed.2026.1745179)
Supplement: Supplementary file 2 [file Table_1.xlsx]

## Sheet: Sheet1
Supplementary table SI. The sequences of miRNA mimic, inhibitor and primers were used in this study
		Primers and sequences
GAPDH	Forward	AGGTCGGTGTGAACGGATTTG
	Reverse	TGTAGACCATGTAGTTGAGGTCA
miR-144-3p	Forward	GGCCGGCGTACAGTATAGATGA
	Reverse	GTGCAGGGTCCGAGGT
McroRNA mimic N.C	sense	UUCUCCGAACGUGUCACGUTT
	antisense	ACGUGACACGUUCGGAGAATT
miR-144-3p	inhibitor	UACAGUAUAGAUGAUGUACU
miR-144-3p	inhibitor-NC	UCUACUCUUUCUAGGAGGUUGUGA
Bax	Forward	CTACAGGGTTTCATCCAG
	Reverse	CCAGTTCATCTCCAATTCG
Bcl-2	Forward	GATGTCCAGTCAGCTGCACCTG
	Reverse	CACAAAGGCATCCCAGCCTCC
Caspase 3	Forward	GACCATACATGGGAGCAAGT
	Reverse	ATCCGTACCAGAGCGAGA
EZH2	Forward	GCCCACCTCGGAAATTTCCTGC
	Reverse	CAGAGCACCTGGGAGCTGCTG
shEZH2(si-EZH2)		TGACACGCAGAAGGGTACCTGTGAA
shEZH2-NC(si-NC)		UUCUCCGAACGUGUCACGU
